# Supplementary material for: Synthesis of Antioxidative p-Terphenyl Dimers via Boronic Acid-Mediated C–C Coupling
Source: Int J Mol Sci. 2026 Mar 17;27(6):2726. doi: 10.3390/ijms27062726 (PMC13027276; doi:10.3390/ijms27062726)
Supplement: Supplementary file 1 [file ijms-27-02726-s001.zip]

Archive with 1 entries (1 files):
- ijms-4154635-supplementary.pdf
